# Supplementary material for: Host density and habitat structure influence host contact rates and Batrachochytrium salamandrivorans transmission
Source: Sci Rep. 2020 Mar 27;10:5584. doi: 10.1038/s41598-020-62351-x (PMC7101388; doi:10.1038/s41598-020-62351-x)
Supplement: Supplementary file 2 — Supplementary information2 [file 41598_2020_62351_MOESM2_ESM.zip]

Archive with 28 entries (27 files):
- Repository_Files/
- __MACOSX/._Repository_Files
- Repository_Files/InfectedLoads.csv
- __MACOSX/Repository_Files/._InfectedLoads.csv
- Repository_Files/Host density and habitat structure influence host contact rates and Batrachochytrium salamandrivorans transmission r-script.R
- __MACOSX/Repository_Files/._Host density and habitat structure influence host contact rates and Batrachochytrium salamandrivorans transmission r-script.R
- Repository_Files/DansSurvival.csv
- __MACOSX/Repository_Files/._DansSurvival.csv
- Repository_Files/SolveSEImodel6.m
- __MACOSX/Repository_Files/._SolveSEImodel6.m
- Repository_Files/SEIParameterStructure4.m
- __MACOSX/Repository_Files/._SEIParameterStructure4.m
- Repository_Files/MasterRun.m
- __MACOSX/Repository_Files/._MasterRun.m
- Repository_Files/contactrates.csv
- __MACOSX/Repository_Files/._contactrates.csv
- Repository_Files/MALAGON_DATASET_ReadmeTemplate_2020-02-13.txt
- __MACOSX/Repository_Files/._MALAGON_DATASET_ReadmeTemplate_2020-02-13.txt
- Repository_Files/SEImodel4.m
- __MACOSX/Repository_Files/._SEImodel4.m
- Repository_Files/Controls Survival Data.csv
- __MACOSX/Repository_Files/._Controls Survival Data.csv
- Repository_Files/NonLinFit.m
- __MACOSX/Repository_Files/._NonLinFit.m
- Repository_Files/objfun.m
- __MACOSX/Repository_Files/._objfun.m
- Repository_Files/ContactLocation.csv
- __MACOSX/Repository_Files/._ContactLocation.csv
