# Supplementary material for: Host density and habitat structure influence host contact rates and Batrachochytrium salamandrivorans transmission
Source: Sci Rep. 2020 Mar 27;10:5584. doi: 10.1038/s41598-020-62351-x (PMC7101388; doi:10.1038/s41598-020-62351-x)
Supplement: Supplementary file 2 — Supplementary information2 [file 41598_2020_62351_MOESM2_ESM.zip › Repository_Files/InfectedLoads.csv]

ID	Swab	Load
DM2	1	5091.190918
DM2	2	18685.529
DM2	3	42871.55078
DM21	1	0
DM21	2	2251.419922
DM21	3	41108.92188
DM28	1	96.82264709
DM28	2	39518.07422
DM28	3	31956.52734
DM29	1	129.9927368
DM29	2	75759.40625
DM29	3	588.0613403
DM18	1	-9999
DM18	2	6547.785156
DM18	3	15272.20898
