# Supplementary material for: Host density and habitat structure influence host contact rates and Batrachochytrium salamandrivorans transmission
Source: Sci Rep. 2020 Mar 27;10:5584. doi: 10.1038/s41598-020-62351-x (PMC7101388; doi:10.1038/s41598-020-62351-x)
Supplement: Supplementary file 2 — Supplementary information2 [file 41598_2020_62351_MOESM2_ESM.zip › Repository_Files/Host density and habitat structure influence host contact rates and Batrachochytrium salamandrivorans transmission r-script.R]

############################  Host density and habitat structure influence host contact rates and Batrachochytrium salamandrivorans transmission r-script#########################

#Below is the script which was used to conduct the statistical analyses for "Host density and habitat structure influence host contact rates and Batrachochytrium salamandrivorans transmission" 

#These are the .csv files this script will require:

#contactrates.csv
#InfectedLoads.csv
#DansSurvival.csv
#ContactLocation.csv
#Controls Survival Data.csv

#If you have any questions, please contact Daniel Malagon at dmalago@g.clemson.edu


#####Experiment 1: Contact Rates~Density,Diel Period, Plants####
contacts<-read.csv("contactrates.csv")

####Analysis

library(lmerTest);library(multcomp)
hist(contacts$Contacts.Hr)
transformed<-log(contacts$Contacts.Hr)
hist(transformed)
transformedplusone<-log((contacts$Contacts.Hr+1))
hist(transformedplusone)
shapiro.test(transformedplusone)


contacts$uid<-paste(contacts$Day,contacts$Pool,sep="_")
pooldat<-aggregate(contacts$Contacts.Hr,by=list(contacts$uid,contacts$Density,contacts$Plants),mean)#sum will be the sum

Dens<-pooldat$Group.2
plants<-pooldat$Group.3
tot<-pooldat$x
library(car)
library(fBasics)
normalTest(log(tot+1),"da")
normalTest(tot,"da")
ltot<-log(tot+1)

modelcontacts<-lm(ltot~Dens*plants)
normalTest(modelcontacts$residuals,"da")
Anova(modelcontacts)#significant interaction. Can't interpret hypothesis testing on main effects
tukey.hsd.full<-glht(modelcontacts,linfct=mcp(Dens="Tukey"))
summary(tukey.hsd.NoPlantMod)

interaction.plot(Dens,plants,ltot)

#split into separate models to understand interaction and test main effects

#split between plant treatments
NoPlantdat<-pooldat[which(plants=="No"),]
YesPlantdat<-pooldat[which(plants=="Yes"),]

NoPlantMod<-lm(log(x+1)~Group.2,data=NoPlantdat)
Anova(NoPlantMod)
aovNoPlantMod<-aov(NoPlantMod)
tukey.hsd.NoPlantMod<-glht(aovNoPlantMod,linfct=mcp(Group.2="Tukey"))
summary(tukey.hsd.NoPlantMod)

YesPlantMod<-lm(log(x+1)~Group.2,data=YesPlantdat)
Anova(YesPlantMod)
aovYesPlantMod<-aov(YesPlantMod)
tukey.hsd.YesPlantMod<-glht(aovYesPlantMod,linfct=mcp(Group.2="Tukey"))
summary(tukey.hsd.YesPlantMod)

#split among density treatments
Eightdat<-pooldat[which(Dens=="Eight"),]
Fourdat<-pooldat[which(Dens=="Four"),]
Twodat<-pooldat[which(Dens=="Two"),]

EightMod<-lm(log(x+1)~Group.3,data=Eightdat)
Anova(EightMod)

FourMod<-lm(log(x+1)~Group.3,data=Fourdat)
Anova(FourMod)

TwoMod<-lm(log(x+1)~Group.3,data=Twodat)
Anova(TwoMod)

aggregate(pooldat$x+1,by=list(pooldat$Group.2,pooldat$Group.3),mean)

pooldatmean<-aggregate(log(pooldat$x+1),by=list(pooldat$Group.2,pooldat$Group.3),mean)
pooldat.n<-aggregate(log(pooldat$x+1),by=list(pooldat$Group.2,pooldat$Group.3),length)
pooldatsd<-aggregate(log(pooldat$x+1),by=list(pooldat$Group.2,pooldat$Group.3),sd)
pooldat.se<-pooldatsd$x/sqrt(pooldat.n$x)


###Figure Building for Contacts~Density and Plant Treatment###

btmean<-exp(pooldatmean$x)-1
btseup<-exp(pooldatmean$x+pooldat.se)-1
btselow<-exp(pooldatmean$x-pooldat.se)-1

quartz(width=3.2,height=3.2)
par(mar=c(4,4,1,1))
plot(1:3,c(0,1,100),type="n",ylab="",xlab="",xaxt="n",las=1,xlim=c(0.75,3.25))
points(c(3,3,2,2,1,1),btmean,pch=19,cex=0.5)
segments(c(3,3,2,2,1,1),btseup,c(3,3,2,2,1,1),btselow)


Density<-c("Eight","Four","Two","Eight","Four","Two")
Plants<-c("Absent","Absent","Absent","Present","Present","Present")
myData<-data.frame(btmean,btseup,btselow,Density,as.factor(Plants))


library(ggplot2)
limits <- aes(ymax = btmean + (btseup-btmean),
              ymin = btmean - (btmean-btselow))

p <- ggplot(data = myData, aes(x = Density, y = btmean, fill = Plants))
thingy<-p + geom_bar(stat = "identity",color="black",
             position = position_dodge(0.9)) +
  geom_errorbar(limits, position = position_dodge(0.9),
                width = 0.25) +
  labs(x = "Newt Density", y = "Contacts Per Hour", cex=1) +
  ggtitle("") +
  scale_fill_discrete(name = "Plants")


finalfigdens<-thingy + scale_fill_manual(values=c('darkgray','white'))+
  theme_classic()+ coord_cartesian (ylim = c(0, 80))


quartz(width=4.5,height=3.5)
par(mar=c(4,4,1,1))

plot(finalfigdens)


###Contacts Rates~Diel +Diel|Pool
modeldiel<-lm(log(Contacts.Hr+1)~Diel+(Diel|Pool),data=contacts)
anova(modeldiel) #Contact Rates do not differ significantly according to Diel period with repeated measure of pool


#####Experiment 2: Pathogen Spread and Host Survival ~Contact Groups####
####ANOVA Comparing Infected Bsal loads across contact scenario days####
infected<-read.csv("InfectedLoads.csv")
infected

library(lmerTest);library(multcomp)
#infected<-infected[-c(13:15),]; infected[,2]<-as.factor(infected[,2]);infected[,3]<-as.numeric(as.character(infected[,3])) #this removes everyone without all 3 measures
str(infected) #problem: note that Swab is being considered numeric and load is being considered a factor.


infected<-infected[-c(13),] #drop line 13

infected[,2]<-as.factor(infected[,2]) #tell R I want to treat these as factors, not as numbers

infected[,3]<-as.numeric(as.character(infected[,3])) #tell R that these are numbers, not factors


mod<-lmer(log(Load+1)~Swab+(1|ID),data=infected)
anova(mod)

plot(1:3,c(1,2,80000),type="n")
points(infected[,2],infected[,3],pch=19,cex=0.25)

quartz(width=3.24,height=3.24)
par(mar=c(4,5,1,1))
boxplot(infected[,3]~infected[,2],las=1,xaxt="n",ylim=c(0,80000))
#mtext(c("12 days","18 days", "24 days"),at=c(1,2,3),side=1,line=0.5)
mtext(c("12","18", "24"),at=c(1,2,3),side=1,line=0.5)
mtext("Disease State",side=1,at=2,line=1.75,cex=1.25)
text(1,10000,"a")
text(2,80000,"b")
text(3,47000,"b")
mtext(expression(paste("Bsal zoospores / ",mu,"l")),side=2,line=3.75,cex=1.25)
#Load<-infected$Load

tukey.hsd<-glht(mod,linfct=mcp(Swab="Tukey"))
summary(tukey.hsd)


######Kaplan-Meyer Survival Analyses ###################
library("survival")
library("survminer")
library("survMisc")
library("ggplot2")
library("ggpubr")
library("gridExtra")
library("plotly")
library("cowplot")
library("GGally")
DansSurvival<-read.csv("DansSurvival.csv")


#
mod<-glm(Days.Survival~Treatment*CT,family="quasipoisson",data=DansSurvival1)
summary(mod)
Anova(mod)

mod<-lm(Days.Survival~Treatment*CT,data=DansSurvival1)

step(mod)
Anova(mod)


#

DansSurvival1<-DansSurvival[c(1:45),c(1:8)]
#Dans survival 2 includes only the initially exposed 5x10^6 animals 
DansSurvival2<-DansSurvival[c(46:75),c(1:8)]


#Cox analysis on looking at differences in survival between the Susceptible animals and the infected animals.
#all susceptible animals had their survival standardized to their exposure time. 

DansSurvival$Group<-relevel(DansSurvival$Group,ref="Susceptible")
Dansurvivalcox<-coxph(Surv(Days.Survival,Dead)~Group,data=DansSurvival) #the exponentiated coeff from cox proportional hazard = how many more times likely an infected is to die compared to a susceptible 
danssurvdiff<-survdiff(Surv(DansSurvival$Days.Survival,DansSurvival$Dead)~DansSurvival$Group,rho=0)
danssurvdiff
summary(Dansurvivalcox)

#Comparing survival curves using a pairwise survival function. This is unecessary for this analysis because there are only two groups 
#pairwise is used for more than two groups 
DansurvivalPairwise<-pairwise_survdiff(Surv(Days.Survival,Dead)~Group,data=DansSurvival)
DansurvivalPairwise

#Creating a survival fit object so that I can plot the survival curves
Dansurvivalsurvfit<-survfit(Surv(Days.Survival,Dead)~Group,data=DansSurvival)

#plot of susceptible vs infected animals
Dansurvivalplot<-ggsurvplot(Dansurvivalsurvfit,pval=T,conf.int=T,palette = c("black", "blue"),
                            ggtheme = theme_bw(),surv.median.line = "hv",linetype=c(1,1,1),
                            pval.method=T,legend=c("right"),conf.int.alpha=(0.05),
                            legend.title=c("Exposure Method"),legend.labs=c("Bsal Water Bath (Infected)","Susceptible (contact)"),xlab=c("Days Survival"),
                            title="Susceptible vs Infected Animal Survival Probability",
                            font.x=c(12,"bold","black"),
                            font.y=c(12,"bold","black"),
                            font.legend=c(10,"bold","black"),
                            font.title=c(14,"bold","black"),
                            font.tickslab = c(8, "bold", "black"),
                            surv.scal="percent",
                            pval.size=4,
                            pval.method.size=4,
                            test.for.trend = F)
Dansurvivalplot


## comparing only Susceptible animal groups
## same as analysis as before, but this time I am looking for differences between disease progressions. 

Dansurvivalcox1<-coxph(Surv(Days.Survival,Dead)~Treatment,data=DansSurvival1)

summary(Dansurvivalcox1)

# Using a pairwise analysis to look for differences between each treatment group 
DansurvivalPairwise1<-pairwise_survdiff(Surv(Days.Survival,Dead)~Treatment,data=DansSurvival1)
DansurvivalPairwise1

#Survfit function is used again to make a survival object to plot using ggplot 
Dansurvivalsurvfit1<-survfit(Surv(Days.Survival,Dead)~Treatment,data=DansSurvival1)

#Chi-Squared value for diff in survival~Disease Progression
danssurvdiff1<-survdiff(Surv(DansSurvival1$Days.Survival,DansSurvival1$Dead)~DansSurvival1$Date.Exposed,rho=0)
danssurvdiff1


#using ggplot to make a nice plot. 
Dansurvivalplot1<-ggsurvplot(Dansurvivalsurvfit1,pval=T,conf.int=F,palette = c("green","purple","dark gray"),
                             ggtheme = theme_bw(),surv.median.line = "hv",linetype=c(1,2,6),
                             pval.method=T,legend=c("right"),conf.int.alpha=(0.05),
                             legend.title=c("Disease Progression"),legend.labs=c("12 Days","18 Days","24 Days"),xlab=c("Days Survival"),
                             title="",
                             font.x=c(12,"bold","black"),
                             font.y=c(12,"bold","black"),
                             font.legend=c(10,"bold","black"),
                             font.title=c(14,"bold","black"),
                             font.tickslab = c(8, "bold", "black"),
                             surv.scal="percent",
                             pval.size=4,
                             pval.method.size=4,
                             test.for.trend = F)
Dansurvivalplot1


#plot with only survival of infected animals 

#Survfit function is used again to make a survival object to plot using ggplot 
Dansurvivalsurvfit2<-survfit(Surv(Days.Survival,Dead)~Treatment,data=DansSurvival2)

Dansurvivalplot2<-ggsurvplot(Dansurvivalsurvfit2,pval=T,conf.int=T,palette = c("black"),
                             ggtheme = theme_bw(),surv.median.line = "hv",linetype=c(1,1,1),
                             pval.method=T,legend=c("right"),conf.int.alpha=(0.05),
                             legend.title=c("Exposure Method"),legend.labs=c("Water bath"),xlab=c("Days Survival"),
                             title="Infected Animal Survival Probability",
                             font.x=c(12,"bold","black"),
                             font.y=c(12,"bold","black"),
                             font.legend=c(10,"bold","black"),
                             font.title=c(14,"bold","black"),
                             font.tickslab = c(8, "bold", "black"),
                             surv.scal="percent",
                             pval.size=4,
                             pval.method.size=4,
                             test.for.trend = F)
Dansurvivalplot2


#Survival ~ Contact Intensity.
Dansurvivalsurvfit3<-survfit(Surv(Days.Survival,Dead)~CT,data=DansSurvival1)

#Chi-Squared value for diff in survival~Disease Progression
danssurvdiff2<-survdiff(Surv(DansSurvival1$Days.Survival,DansSurvival1$Dead)~DansSurvival1$CT,rho=0)
danssurvdiff2


list.files()
Controls<-read.csv("Controls Survival Data.csv")
Controls
Controls$Group<-relevel(Controls$Group,ref="Control")
Controlcox<-coxph(Surv(Days.Survival,Dead)~Group,data=Controls) #the exponentiated coeff from cox proportional hazard = how many more times likely a Bsal infected newt is to die compared to a control


Dansurvivalplot3<-ggsurvplot(Dansurvivalsurvfit3,pval=T,conf.int=F,palette = c("green","purple","dark gray"),
                             ggtheme = theme_bw(),surv.median.line = "hv",linetype=c(1,2,6),
                             pval.method=T,legend=c("right"),conf.int.alpha=(0.05),
                             legend.title=c("Contact Treatment"),legend.labs=c("1second","10minutes","30minutes"),xlab=c("Days Survival"),
                             title="",
                             font.x=c(12,"bold","black"),
                             font.y=c(12,"bold","black"),
                             font.legend=c(10,"bold","black"),
                             font.title=c(14,"bold","black"),
                             font.tickslab = c(8, "bold", "black"),
                             surv.scal="percent",
                             pval.size=4,
                             pval.method.size=4,
                             test.for.trend = F)
Dansurvivalplot3

Dansurvivalattempt3<- survival::survfit(survival::Surv(Days.Survival, Dead) ~ CT, data = DansSurvival1)
Dansusrvivalattemptplot3<- GGally::ggsurv(Dansurvivalattempt3, CI=T, plot.cens = F, main = "Kaplan-Meier Curve for Dan")
plotly::ggplotly(Dansusrvivalattemptplot3)


#Making individual 

DansSurvivalC1<-DansSurvival1[c(1:15),c(1:8)]
DansSurvivalC2<-DansSurvival1[c(16:30),c(1:8)]
DansSurvivalC3<-DansSurvival1[c(31:45),c(1:8)]


#Creating survival plot just for the 12 day cohort 
DansSurvivalC1$Cohabitation.Time <- factor(DansSurvivalC1$CT, c("1second", "10minutes", "30minutes"))

DansurvivalsurvfitC1<-survfit(Surv(Days.Survival,Dead)~Cohabitation.Time,data=DansSurvivalC1)
DansurvivalsurvfitC1

DansurvivalplotC1<-ggsurvplot(DansurvivalsurvfitC1,pval=T,conf.int=T,palette = c("black","blue","red"),
                              ggtheme = theme_bw(),surv.median.line = "hv",linetype=c(1,1,1),
                              pval.method=T,legend=c("right"),conf.int.alpha=(0.05),
                              legend.title=c("Contact Treatment"),legend.labs=c("1second","10minutes","30minutes"),xlab=c("Days Survival"),
                              title="Percent survival for Susceptible Animals Given Contact to 12-Day Infected Host ",
                              font.x=c(12,"bold","black"),
                              font.y=c(12,"bold","black"),
                              font.legend=c(10,"bold","black"),
                              font.title=c(14,"bold","black"),
                              font.tickslab = c(8, "bold", "black"),
                              surv.scal="percent",
                              pval.size=4,
                              pval.method.size=4,
                              test.for.trend = F)
DansurvivalplotC1

DansurvivalPairwiseC1<-pairwise_survdiff(Surv(Days.Survival,Dead)~Cohabitation.Time,data=DansSurvivalC1)
DansurvivalPairwiseC1

DansurvivalattemptC1<- survival::survfit(survival::Surv(Days.Survival, Dead) ~ Cohabitation.Time, data = DansSurvivalC1)
DansusrvivalattemptplotC1<- GGally::ggsurv(DansurvivalattemptC1, CI=F, plot.cens = F, main = "Kaplan-Meier Curve for Dan")
plotly::ggplotly(DansusrvivalattemptplotC1)

#Creating survival plot just for the 18 day cohort 
DansSurvivalC2$CT <- factor(DansSurvivalC2$CT, c("1second", "10minutes", "30minutes"))

DansurvivalsurvfitC2<-survfit(Surv(Days.Survival,Dead)~CT,data=DansSurvivalC2)

DansurvivalplotC2<-ggsurvplot(DansurvivalsurvfitC2,pval=T,conf.int=T,palette = c("black","blue","red"),
                              ggtheme = theme_bw(),surv.median.line = "hv",linetype=c(1,1,1),
                              pval.method=T,legend=c("right"),conf.int.alpha=(0.05),
                              legend.title=c("Contact Treatment"),legend.labs=c("1second","10minutes","30minutes"),xlab=c("Days Survival"),
                              title="Percent survival for Susceptible Animals Given Contact to 18-Day Infected Host ",
                              font.x=c(12,"bold","black"),
                              font.y=c(12,"bold","black"),
                              font.legend=c(10,"bold","black"),
                              font.title=c(14,"bold","black"),
                              font.tickslab = c(8, "bold", "black"),
                              surv.scal="percent",
                              pval.size=4,
                              pval.method.size=4,
                              test.for.trend = F)
DansurvivalplotC2

DansurvivalPairwiseC2<-pairwise_survdiff(Surv(Days.Survival,Dead)~CT,data=DansSurvivalC2)
DansurvivalPairwiseC2

#Creating survival plot just for the 24 day cohort 
DansSurvivalC3$Cohabitation.Time <- factor(DansSurvivalC3$CT, c("1second", "10minutes", "30minutes"))

DansurvivalsurvfitC3<-survfit(Surv(Days.Survival,Dead)~CT,data=DansSurvivalC3)

DansurvivalplotC3<-ggsurvplot(DansurvivalsurvfitC3,pval=T,conf.int=T,palette = c("black","blue","red"),
                              ggtheme = theme_bw(),surv.median.line = "hv",linetype=c(1,1,1),
                              pval.method=T,legend=c("right"),conf.int.alpha=(0.05),
                              legend.title=c("Contact Treatment"),legend.labs=c("1second","10minutes","30minutes"),xlab=c("Days Survival"),
                              title="Percent survival for Susceptible Animals Given Contact to 24-Day Infected Host ",
                              font.x=c(12,"bold","black"),
                              font.y=c(12,"bold","black"),
                              font.legend=c(10,"bold","black"),
                              font.title=c(14,"bold","black"),
                              font.tickslab = c(8, "bold", "black"),
                              surv.scal="percent",
                              pval.size=4,
                              pval.method.size=4,
                              test.for.trend = F)
DansurvivalplotC3


#Making a graph to compare treatment across all 3 Contact Intensities

DansSurvival1$Cohabitation.Time <- factor(DansSurvival1$CT, c("1second", "10minutes", "30minutes"))

DansurvivalsurvfitALL<-survfit(Surv(Days.Survival,Dead)~CT,data=DansSurvival1)

DansurvivalplotALL<-ggsurvplot(DansurvivalsurvfitALL,pval=T,conf.int=F,palette = c("black","blue","red"),
                               ggtheme = theme_bw(),surv.median.line = "hv",linetype=c(1,2,6),
                               pval.method=T,legend=c("right"),conf.int.alpha=(0.05),
                               legend.title=c("Contact Treatment"),legend.labs=c("1second","10minutes","30minutes"),xlab=c("Days Survival"),
                               title="",
                               font.x=c(12,"bold","black"),
                               font.y=c(12,"bold","black"),
                               font.legend=c(10,"bold","black"),
                               font.title=c(14,"bold","black"),
                               font.tickslab = c(8, "bold", "black"),
                               surv.scal="percent",
                               pval.size=4,
                               pval.method.size=4,
                               test.for.trend = F)
DansurvivalplotALL


DansurvivalPairwiseC3<-pairwise_survdiff(Surv(Days.Survival,Dead)~Cohabitation.Time,data=DansSurvivalC3)
DansurvivalPairwiseC3

Dansurvplots=list()

Dansurvplots[[1]]<-Dansurvivalplot
Dansurvplots[[2]]<-Dansurvivalplot1
Dansurvplots[[3]]<-Dansurvivalplot2
Dansurvplots[[4]]<-DansurvivalplotC1
Dansurvplots[[5]]<-DansurvivalplotC2
Dansurvplots[[6]]<-DansurvivalplotC3

Dansurvplots1<-do.call(marrangeGrob,list(grobs=lapply(Dansurvplots,function(x)x$plot),ncol=1,nrow=1))
Dansurvplots1


######Contact by body region; Hierarchical Bayesian Inference Modeling####

#I would like to know what proportion of each body region (head, tail, legs, body) that came into contact with another newt during each contact scenario.
list.files()
data<-read.csv("ContactLocation.csv")
library(bayespref)
library(coda)
library(MASS)

head<-data$head #indexing specific columns from data sheet into new r objects to be combined for data to be used in bayespref package

tail<-data$tail
ventrum<-data$ventrum
dorsum<-data$dorsum
legs<-data$legs

dat<-cbind(head,tail,ventrum,dorsum,legs)

set.seed(2)
mod.bp<-bayesPref(dat,pops=FALSE,mcmcL = 100000,dirvar=3)

#
effectiveSize(mod.bp[[1]]$likelihood)
effectiveSize(mod.bp[[1]]$likelihood)


5t#
#save(mod.bp,file="bayesPrefRes.R")
load(file="bayesPrefRes.R")

plot(501:100000,mod.bp[[1]]$PopPref[1,501:100000])
plot(501:100000,mod.bp[[1]]$PopPref[2,501:100000])
plot(501:100000,mod.bp[[1]]$PopPref[3,501:100000])
plot(501:100000,mod.bp[[1]]$PopPref[4,501:100000])
plot(501:100000,mod.bp[[1]]$PopPref[5,501:100000])

effectiveSize(mod.bp[[1]]$PopPref[1,501:100000])
effectiveSize(mod.bp[[1]]$PopPref[2,501:100000])
effectiveSize(mod.bp[[1]]$PopPref[3,501:100000])
effectiveSize(mod.bp[[1]]$PopPref[4,501:100000])
effectiveSize(mod.bp[[1]]$PopPref[5,501:100000])

effectiveSize(mod.bp[[1]]$likelihood[501:100000])
prefPlot(mod.bp[[1]],ymax=40,ind=TRUE)
prefPlot(mod.bp[[1]],ymax=40,ind=FALSE)
pairwiseProb(mod.bp[[1]],burn=500)

Head<-mod.bp[[1]]$PopPref[1,501:100000]
Tail<-mod.bp[[1]]$PopPref[2,501:100000]
ventrum<-mod.bp[[1]]$PopPref[3,501:100000]
dorsum<-mod.bp[[1]]$PopPref[4,501:100000]
legs<-mod.bp[[1]]$PopPref[5,501:100000]

  
abline(v=median(mod.bp[[1]]$PopPref[1,501:100000]))

credibleIntervals(mod.bp[[1]],burn=500)

library(HDInterval)
headmedian<-median(Head)
headhdi<-hdi(Head)

tailmedian<-median(Tail)
tailhdi<-hdi(Tail)

headventrum<-median(ventrum)
ventrumhdi<-hdi(ventrum)

dorsummedian<-median(dorsum)
dorsumhdi<-hdi(dorsum)

legsmedian<-median(legs)
legshdi<-hdi(legs)

#figure
quartz(width=4.5,height=3.5)

par(mar=c(4,4,1,1))

plot(c(1,2,3,4,5),c(headmedian,tailmedian,headventrum,dorsummedian,legsmedian),ylim=c(0,0.5),xlim=c(0.5,5.5),xlab="",ylab="",las=1,xaxt="n",pch=19,main = "")

mtext(c("Head","Tail","Ventrum","Dorsum","Legs"),at=c(1,2,3,4,5),side=1,line=0.5, cex=1)
mtext("Contact Location",side=1,line=2,cex=1.5)
mtext("Probability of Contact",side=2,line=2.5,cex=1.25)

#draw the segments (HDI bars)
  segments(1,headhdi[1],1,headhdi[2])
  segments(2,tailhdi[1],2,tailhdi[2])
  segments(3,ventrumhdi[1],3,ventrumhdi[2])
  segments(4,dorsumhdi[1],4,dorsumhdi[2])
  segments(5,legshdi[1],5,legshdi[2])

#text(1,0.32,"a") #Taking off letters for now.
#text(2,0.38,"a")
#text(3,0.15,"b")
#text(4,0.11,"b")
#text(5,0.30,"a")
