# Supplementary material for: Host density and habitat structure influence host contact rates and Batrachochytrium salamandrivorans transmission
Source: Sci Rep. 2020 Mar 27;10:5584. doi: 10.1038/s41598-020-62351-x (PMC7101388; doi:10.1038/s41598-020-62351-x)
Supplement: Supplementary file 2 — Supplementary information2 [file 41598_2020_62351_MOESM2_ESM.zip › Repository_Files/DansSurvival.csv]

ID	Treatment	Date of Death	Date Exposed	Days Survival	Dead	Group	CT
C1-1	Day 12	2018-10-04	2018-09-10	24	1	Susceptible	1second
C1-2	Day 12	2018-10-07	2018-09-10	27	1	Susceptible	1second
C1-3	Day 12	2018-10-08	2018-09-10	28	1	Susceptible	1second
C1-4	Day 12	2018-10-01	2018-09-10	21	1	Susceptible	1second
C1-5	Day 12	2018-10-20	2018-09-10	40	1	Susceptible	1second
C1-6	Day 12	2018-10-19	2018-09-10	39	1	Susceptible	10minutes
C1-7	Day 12	2018-11-28	2018-09-10	79	1	Susceptible	10minutes
C1-8	Day 12	2018-10-09	2018-09-10	29	1	Susceptible	10minutes
C1-9	Day 12	2018-12-09	2018-09-10	90	0	Susceptible	10minutes
C1-10	Day 12	2018-10-04	2018-09-10	24	1	Susceptible	10minutes
C1-11	Day 12	2018-10-15	2018-09-10	35	1	Susceptible	30minutes
C1-12	Day 12	2018-10-04	2018-09-10	24	1	Susceptible	30minutes
C1-13	Day 12	2018-12-09	2018-09-10	90	0	Susceptible	30minutes
C1-14	Day 12	2018-10-01	2018-09-10	21	1	Susceptible	30minutes
C1-15	Day 12	2018-10-03	2018-09-10	23	1	Susceptible	30minutes
C2-1	Day 18	2018-10-24	2018-09-16	38	1	Susceptible	1second
C2-2	Day 18	2018-10-09	2018-09-16	23	1	Susceptible	1second
C2-3	Day 18	2018-10-19	2018-09-16	33	1	Susceptible	1second
C2-4	Day 18	2018-12-15	2018-09-16	90	0	Susceptible	1second
C2-5	Day 18	2018-10-12	2018-09-16	26	1	Susceptible	1second
C2-6	Day 18	2018-10-10	2018-09-16	24	1	Susceptible	10minutes
C2-7	Day 18	2018-10-21	2018-09-16	35	1	Susceptible	10minutes
C2-8	Day 18	2018-10-19	2018-09-16	33	1	Susceptible	10minutes
C2-9	Day 18	2018-10-13	2018-09-16	27	1	Susceptible	10minutes
C2-10	Day 18	2018-12-15	2018-09-16	90	0	Susceptible	10minutes
C2-11	Day 18	2018-10-10	2018-09-16	24	1	Susceptible	30minutes
C2-12	Day 18	2018-10-16	2018-09-16	30	1	Susceptible	30minutes
C2-13	Day 18	2018-10-12	2018-09-16	26	1	Susceptible	30minutes
C2-14	Day 18	2018-10-19	2018-09-16	33	1	Susceptible	30minutes
C2-15	Day 18	2018-11-22	2018-09-16	67	1	Susceptible	30minutes
C3-1	Day 24	2018-11-07	2018-09-22	46	1	Susceptible	1second
C3-2	Day 24	2020-10-25	2018-09-22	33	1	Susceptible	1second
C3-3	Day 24	2018-12-21	2018-09-22	90	0	Susceptible	1second
C3-4	Day 24	2018-10-21	2018-09-22	29	1	Susceptible	1second
C3-5	Day 24	2018-10-22	2018-09-22	30	1	Susceptible	1second
C3-6	Day 24	2018-11-04	2018-09-22	43	1	Susceptible	10minutes
C3-7	Day 24	2018-10-21	2018-09-22	29	1	Susceptible	10minutes
C3-8	Day 24	2018-11-24	2018-09-22	63	1	Susceptible	10minutes
C3-9	Day 24	2018-10-24	2018-09-22	32	1	Susceptible	10minutes
C3-10	Day 24	2018-10-31	2018-09-22	39	1	Susceptible	10minutes
C3-11	Day 24	2018-10-16	2018-09-22	24	1	Susceptible	30minutes
C3-12	Day 24	2020-10-25	2018-09-22	33	1	Susceptible	30minutes
C3-13	Day 24	2018-10-23	2018-09-22	31	1	Susceptible	30minutes
C3-14	Day 24	2018-11-29	2018-09-22	68	1	Susceptible	30minutes
C3-15	Day 24	2018-10-16	2018-09-22	24	1	Susceptible	30minutes
DM 1	5x10^6	2018-09-15	2018-08-28	18	1	Infected	NA
DM 2	5x10^6	2018-10-01	2018-08-28	34	1	Infected	NA
DM 3	5x10^6	2018-09-01	2018-08-28	4	1	Infected	NA
DM 4	5x10^6	2018-09-16	2018-08-28	19	1	Infected	NA
DM 5	5x10^6	2018-09-10	2018-08-28	13	1	Infected	NA
DM 6	5x10^6	2018-09-10	2018-08-28	13	1	Infected	NA
DM 7	5x10^6	2018-09-07	2018-08-28	10	1	Infected	NA
DM 8	5x10^6	2018-09-09	2018-08-28	12	1	Infected	NA
DM 9	5x10^6	2018-09-16	2018-08-28	19	1	Infected	NA
DM 10	5x10^6	2018-09-11	2018-08-28	14	1	Infected	NA
DM 11	5x10^6	2018-09-09	2018-08-28	12	1	Infected	NA
DM 12	5x10^6	2018-09-12	2018-08-28	15	1	Infected	NA
DM 13	5x10^6	2018-09-07	2018-08-28	10	1	Infected	NA
DM 14	5x10^6	2018-09-12	2018-08-28	15	1	Infected	NA
DM 15	5x10^6	2018-09-06	2018-08-28	9	1	Infected	NA
DM 16	5x10^6	2018-09-13	2018-08-28	16	1	Infected	NA
DM 17	5x10^6	2018-09-15	2018-08-28	18	1	Infected	NA
DM 18	5x10^6	2018-09-22	2018-08-28	25	1	Infected	NA
DM 19	5x10^6	2018-09-09	2018-08-28	12	1	Infected	NA
DM 20	5x10^6	2018-09-09	2018-08-28	12	1	Infected	NA
DM 21	5x10^6	2018-09-30	2018-08-28	33	1	Infected	NA
DM 22	5x10^6	2018-09-10	2018-08-28	13	1	Infected	NA
DM 23	5x10^6	2018-09-05	2018-08-28	8	1	Infected	NA
DM 24	5x10^6	2018-09-16	2018-08-28	19	1	Infected	NA
DM 25	5x10^6	2018-09-05	2018-08-28	8	1	Infected	NA
DM 26	5x10^6	2018-09-09	2018-08-28	12	1	Infected	NA
DM 27	5x10^6	2018-09-15	2018-08-28	18	1	Infected	NA
DM 28	5x10^6	2018-09-22	2018-08-28	25	1	Infected	NA
DM 29	5x10^6	2018-09-27	2018-08-28	30	1	Infected	NA
DM 30	5x10^6	2018-09-09	2018-08-28	12	1	Infected	NA
