# Supplementary material for: Host density and habitat structure influence host contact rates and Batrachochytrium salamandrivorans transmission
Source: Sci Rep. 2020 Mar 27;10:5584. doi: 10.1038/s41598-020-62351-x (PMC7101388; doi:10.1038/s41598-020-62351-x)
Supplement: Supplementary file 2 — Supplementary information2 [file 41598_2020_62351_MOESM2_ESM.zip › Repository_Files/SolveSEImodel6.m]

% clear 
% close all


% % find c and K for various upper bounds
% cbound=18e4;
% Kbound = 1e2 %1e2;%1e8;
% UpperBounds=[cbound;Kbound];                         
% [xsol,Rsq] = NonLinFit(UpperBounds);
% c = xsol(1)*24
% K = xsol(2)

% c= 80980.097409*24; 
% K= 190219.112929;

% (c*, K*) used for the plants-out cases
% c = 2.0448e+03;%2.3579e+06;
% K = 68.8358;%2.3081e+05;

% (c*, K*) used for the plants-in cases, with R^2=1.376923
% density = [2;4;8;133]; % newt densities
% plants in total_contacts, note for the total number of contacts
% corresponding to a newt density of 133, we used the following projections 2000, 3000 and 4000.
% total_contacts = [3.7,14.3,69.7,7466]; %[3;12;25;2000]; % total number of contacts at different newt densities
% c = 443.4723;
% K = 30.7045;

% (c*, K*) used for the plants-in cases, with R^2= 1.633893
% density = [2;4;8;133]; % newt densities
% plants in total_contacts, note for the total number of contacts
% corresponding to a newt density of 133, we used the following projections 2000, 3000 and 4000.
% total_contacts = [3;12;25;3000]; % total number of contacts at different newt densities
% c = 787.3540 ;
% K = 60.5361 ;


% (c*, K*) used for the plants-in cases, with R^2=1.770409 
% density = [2;4;8;133]; % newt densities
% plants in total_contacts, note for the total number of contacts
% corresponding to a newt density of 133, we used the following projections 2000, 3000 and 4000.
% total_contacts = [3;12;25;4000]; % total number of contacts at different newt densities
% c = 1.2637e+03 ;
% K = 100.0000 ;


beta2=0:0.01:0.98;
gamma2=0:0.01:2;

% beta2=0.8:0.01:1;
% gamma2=0:0.01:0.4;

% ydata=[0.6,1,1,1];
% ydata=[0.4,0.6,0.8,1];
% ydata=[0.2,0.8,1,1];
% ydata=[0.4,0.8,1,1];
% ydata=[0.4,1,1,1];
% ydata=[0.4,1,1,1];

% outer for-loop
for n=1:length(beta2)

    density = [2;4;8;133]; % newt densities
    % plants out total_contacts
    % total_contacts = [5;15;75;7466]; % total number of contacts at different newt densities
    
    % plants in total_contacts, note for the total number of contacts
    % corresponding to a newt density of 133, we used the following projections 2000, 3000 and 4000.
%     total_contacts = [3;12;25;2000]; % total number of contacts at different newt densities
 
    y = total_contacts./density; % Number of contacts per newt
    N = 0:10:150;
    f2 = c*N./(N+K)/24;
    % h0 = figure;
    % plot(N,f2,'LineWidth',2)
    % hold on
    % plot(density,y,'ok')
    % xlabel('Total Population Size, $N$','Interpreter','Latex')
    % ylabel('y = $c N/(N+K)$','Interpreter','Latex')
    % set(findall(h0, '-property', 'FontSize'), 'FontSize', 16, 'fontWeight', 'bold')


    % c = 1.8e5;
    % K = 0.87091*c + 5.8023;

    % time interval
    tspan = linspace(0,100,100);%
    % tspan = 0:.001:6;

    % initial conditions
    N0=133; % Initial number of newts per square meter.
    Iinit = 0.5*N0;
    S0 = N0 - Iinit;
    E0 = 0;
    I0= 0;
    C0 = 0; % Cumulative number of newts that become infectious
    D0 = 0; % Cumulative number of deaths;
    initialvalues = [S0,E0,I0,C0,D0];

    par = SEIParameterStructure4(c,K);
    par.Iinit = Iinit;

    %par.beta=1-1/2^(n-1);
    par.beta=beta2(n);

    % inner for-loop
    for m=1:length(gamma2)

%         par.gamma=m/2
        par.gamma=gamma2(m);

        % solve SEI model 3 in first 6 days
        solx = ode45(@SEImodel4,tspan,initialvalues,[],par);
        x= deval(solx,tspan)';
        
        S = x(:,1);
        E = x(:,2);
        I = x(:,3);
        C = x(:,4);
        D = x(:,5);
        N = S+E+I;

        % h1 = figure;
        % plot(t,S,'LineWidth',2)
        % hold all
        % plot(t,E,'LineWidth',2)
        % plot(t,I,'LineWidth',2)
        % xlabel('Time, in days')
        % ylabel('Number of newts');
        % legend('S','E','I')
        % set(findall(h1, '-property', 'FontSize'), 'FontSize', 16, 'fontWeight', 'bold')

        % h2 = figure;
        % plot(t,C,'LineWidth',2)
        % hold all
        % plot(t,D,'LineWidth',2)
        % xlabel('Time, in days')
        % ylabel('Cumulative number of newts');
        % legend('Cumulative Infectious','Cumulative Deaths')
        % set(findall(h2, '-property', 'FontSize'), 'FontSize', 16, 'fontWeight', 'bold')

%         h3 = figure;
%         plot(tspan,C./S0,'LineWidth',2)
%         hold all
%         plot(tspan,D./S0,'LineWidth',2)
%         plot([6,12,18,24],y,'ok')
%         xlabel('Time, in minutes')
%         ylabel('Cumulative proportion of newts infected');
%         legend('Cumulative Infectious','Cumulative Deaths')
%         set(findall(h3, '-property', 'FontSize'), 'FontSize', 16, 'fontWeight', 'bold')
%         xticks(linspace(min(tspan),max(tspan),11))
%         xticklabels(0:10)
%         xlim([0,tspan(end)])

        % compute R^2
        %y=[0.6,1,1,1];
        %y=[0.4,0.6,0.8,1];
        yCalc=interp1(tspan,C./S0,[6,12,18,24]);
%        yCalc = xsol(1)*density./(xsol(2)+density);
%         Rsq(m,n) = 1 - sum((y - yCalc).^2)/sum((y - mean(y)).^2);
        Rsq(m,n) = sum((ydata - yCalc).^2);

    end % inner for-loop

end % outer for-loop

fprintf('Sum of square errors is %f2 \n',min(min(Rsq)))

mesh(beta2,gamma2,Rsq)
xlabel('\beta')
ylabel('\gamma')

[gammaindex,betaindex] = find(Rsq==min(min(Rsq)))
figure(2);plot(beta2,Rsq(gammaindex,:));

par.gamma=gamma2(gammaindex);
par.beta=beta2(betaindex);

fprintf('Parameter gamma = %f and beta = %f \n',gamma2(gammaindex),  beta2(betaindex));


solx = ode45(@SEImodel4,tspan,initialvalues,[],par);
x= deval(solx,tspan)';

S = x(:,1);
E = x(:,2);
I = x(:,3);
C = x(:,4);
D = x(:,5);
N = S+E+I;

h3 = figure;
plot(tspan,C./S0,'LineWidth',2)
hold all
plot(tspan,D./S0,'LineWidth',2)
plot([6,12,18,24],ydata,'ok')
xlabel('Time, in days')
ylabel('Cumulative proportion of newts infected');
legend('Cumulative Infectious','Cumulative Deaths')
set(findall(h3, '-property', 'FontSize'), 'FontSize', 16, 'fontWeight', 'bold')
xticks(min(tspan):6:max(tspan))
% xticklabels(0:6:tspan(end))
xlim([0,tspan(end)])
str = sprintf('gamma = %f and beta = %f \n error = %f \n',gamma2(gammaindex),  beta2(betaindex), min(min(Rsq)))
title(str)

saveas(h3,filename,'epsc')

total_contacts

return
% saveas(h3,'Figures/Cumulative_Infected_Newt_Proportion.eps','epsc')

% h4 = figure;
% plot(t,c*N./(K+N),'LineWidth',2)
% xlabel('Time, in days')
% ylabel('Number of contacts per newt per day')
% set(findall(h4, '-property', 'FontSize'), 'FontSize', 16, 'fontWeight', 'bold')
% 
% h5 = figure;
% subplot(1,3,1)
% plot(t,S,'LineWidth',2)
% hold all
% plot(t,E,'LineWidth',2)
% plot(t,I,'LineWidth',2)
% xlabel('Time, in days')
% ylabel('Number of newts');
% legend('S','E','I')
% xlim([0,tspan(end)])
% % -----
% subplot(1,3,2)
% plot(t,C./S0,'LineWidth',2)
% hold all
% plot(t,D./S0,'LineWidth',2)
% xlabel('Time, in days')
% ylabel('Cumulative proportion of newts');
% legend('Swab positive','Deaths')
% xlim([0,tspan(end)])
% % -----
% subplot(1,3,3)
% plot(t,c*N./(K+N),'LineWidth',2)
% xlabel('Time, in days')
% ylabel('Number of contacts per newt per day')
% set(findall(h5, '-property', 'FontSize'), 'FontSize', 16, 'fontWeight', 'bold')
% xlim([0,tspan(end)])
% 
% % saveas(h5,'Figures/SEI_Prelim_Results.eps','epsc')

% % *********************************************************
% % ******************* LONG TERM ***************************
% % *********************************************************
% 
% 
% tspan = 0:.001:100;
% 
% % initial conditions
% % N0=133; % Initial number of newts per square meter.
% % S0  = x(end,1);
% % E0  = x(end,2);
% % I0  = x(end,3);
% N0 = 1000;
% E0 = .1*N0;
% I0 = 0;
% S0 = N0 - E0 - I0;
% 
% C0  = 0; % Cumulative number of newts that become infectious
% D0  = 0; % Cumulative number of deaths;
% initialvalues = [S0,E0,I0,C0,D0];
% 
% % solve SEI model 3 in first 6 days
% [t,x] = ode45(@SEImodel3_longterm,tspan,initialvalues,[],par);
% 
% S = x(:,1);
% E = x(:,2);
% I = x(:,3);
% C = x(:,4);
% D = x(:,5);
% N = S+E+I;
% 
% h6 = figure;
% % plot(t,S,'LineWidth',2)
% % hold all
% % plot(t,E,'LineWidth',2)
% plot(t,I,'LineWidth',2)
% xlabel('Time, in days')
% ylabel('Number of infected newts');
% % legend('S','E','I')
% % hold on
% % plot(t(1),S(1),'*')
% % plot(t(1),E(1),'d')
% % plot(t(1),I(1),'o')
% % legend('S','E','I')%,'S(0)','E(0)','I(0)')
% set(findall(h6, '-property', 'FontSize'), 'FontSize', 16, 'fontWeight', 'bold')
% 
% saveas(h6, 'Figures/Longterm-SEI-dynamics.eps','epsc')
% 
% h7 = figure;
% plot(t,C,'LineWidth',2)
% hold all
% plot(t,D,'LineWidth',2)
% xlabel('Time, in days')
% ylabel('Cumulative number of newts');
% legend('Cumulative Infectious','Cumulative Deaths')
% set(findall(h7, '-property', 'FontSize'), 'FontSize', 16, 'fontWeight', 'bold')
% 
% h8 = figure;
% plot(t,C./N(1),'LineWidth',2)
% hold all
% plot(t,D./N(1),'LineWidth',2)
% xlabel('Time, in days')
% ylabel('Cumulative proportion of newts');
% legend('Cumulative Infectious','Cumulative Deaths')
% set(findall(h8, '-property', 'FontSize'), 'FontSize', 16, 'fontWeight', 'bold')
% 
% h9 = figure;
% plot(t,c*N./(K+N),'LineWidth',2)
% xlabel('Time, in days')
% ylabel('Number of contacts per newt per day')
% set(findall(h9, '-property', 'FontSize'), 'FontSize', 16, 'fontWeight', 'bold')
% 
% h10 = figure;
% subplot(1,3,1)
% plot(t,S,'LineWidth',2)
% hold all
% plot(t,E,'LineWidth',2)
% plot(t,I,'LineWidth',2)
% xlabel('Time, in days')
% ylabel('Number of newts');
% legend('S','E','I')
% xlim([0,tspan(end)])
% % -----
% subplot(1,3,2)
% plot(t,C./N(1),'LineWidth',2)
% hold all
% plot(t,I./N(1),'LineWidth',2)
% xlabel('Time, in days')
% ylabel('Cumulative proportion of newts');
% legend('Swab positive','Deaths')
% xlim([0,tspan(end)])
% % -----
% subplot(1,3,3)
% plot(t,c*N./(K+N),'LineWidth',2)
% xlabel('Time, in days')
% ylabel('Number of contacts per newt per day')
% set(findall(h10, '-property', 'FontSize'), 'FontSize', 16, 'fontWeight', 'bold')
% xlim([0,tspan(end)])
% 
% % saveas(h10,'Figures/SEI_Prelim_Results2.eps','epsc2')
