# Supplementary material for: Host density and habitat structure influence host contact rates and Batrachochytrium salamandrivorans transmission
Source: Sci Rep. 2020 Mar 27;10:5584. doi: 10.1038/s41598-020-62351-x (PMC7101388; doi:10.1038/s41598-020-62351-x)
Supplement: Supplementary file 2 — Supplementary information2 [file 41598_2020_62351_MOESM2_ESM.zip › Repository_Files/SEIParameterStructure4.m]

function par = SEIParameterStructure4(cest,Kest)

% Time unit = days.
par.c=cest;
par.K=Kest;

par.beta = 1; % Must be between 0 and 1
par.gamma = 1/4;%9.6;%1/6;

% % Calculate disease-induced mortality rate from survival probability data:
% percent_survival_day10 = 0.8;
par.d = 1/42.75;
%-log(percent_survival_day10)/10;

% Cohabitation time in days:
par.cohab = 10/(60*24);
