# Supplementary material for: Host density and habitat structure influence host contact rates and Batrachochytrium salamandrivorans transmission
Source: Sci Rep. 2020 Mar 27;10:5584. doi: 10.1038/s41598-020-62351-x (PMC7101388; doi:10.1038/s41598-020-62351-x)
Supplement: Supplementary file 2 — Supplementary information2 [file 41598_2020_62351_MOESM2_ESM.zip › Repository_Files/MasterRun.m]

clear
close all

dist_folder = 'July8Figures/PlantsIn';
% dist_folder = 'July8Figures/PlantsOut';

% % for plants out:
% total_contacts = [3.7,14.3,69.7,7466]; %[3;12;25;2000]; % total number of contacts at different newt densities
% % 
% for plants in:
total_contacts = [2.630675, 9.353805, 21.774496, 2331.384];

% find c and K for various upper bounds
cbound=18e4;
Kbound = 1e2 %1e2;%1e8;
UpperBounds=[cbound;Kbound];                         
[xsol,Rsq] = NonLinFit(UpperBounds,total_contacts);
c = xsol(1)*24
K = xsol(2)

pause

% %-- For plants out:
% c = 2.1533e+03;
% K = 79.5484;

% %-- For plants in:
% c = 9.1445e+03;
% K = 2.1521;

YMAT(1,:)=[0.6,0.6,0.8,1];%[0.6,1,1,1];
YMAT(2,:)=[0.4,0.6,0.8,1];
YMAT(3,:)=[0.2,0.8,1,1];
YMAT(4,:)=[0.4,0.8,1,1];
YMAT(5,:)=[0.4,1,1,1];
YMAT(6,:)=[0.4,1,1,1];

for i = 1:6
    
    filename = [dist_folder,num2str(i)];
   
    ydata = YMAT(i,:);
    SolveSEImodel6;
    
    FittingResults(i,:) = [par.beta,par.gamma,min(min(Rsq))]
    
end

% save(dist_folder)
