# Supplementary material for: Host density and habitat structure influence host contact rates and Batrachochytrium salamandrivorans transmission
Source: Sci Rep. 2020 Mar 27;10:5584. doi: 10.1038/s41598-020-62351-x (PMC7101388; doi:10.1038/s41598-020-62351-x)
Supplement: Supplementary file 2 — Supplementary information2 [file 41598_2020_62351_MOESM2_ESM.zip › Repository_Files/contactrates.csv]

Density	Plants	Contacts/Hr	Day	Diel	Pool
Two	No	2	1	1	1
Two	No	3	1	2	1
Two	No	4	1	3	1
Two	No	9	1	4	1
Two	No	7	1	1	2
Two	No	0	1	2	2
Two	No	11	1	3	2
Two	No	4	1	4	2
Two	No	4	1	1	3
Two	No	5	1	2	3
Two	No	13	1	3	3
Two	No	5	1	4	3
Four	No	65	1	1	4
Four	No	40	1	2	4
Four	No	11	1	3	4
Four	No	14	1	4	4
Four	No	27	1	1	5
Four	No	39	1	2	5
Four	No	12	1	3	5
Four	No	26	1	4	5
Four	No	40	1	1	6
Four	No	46	1	2	6
Four	No	34	1	3	6
Four	No	24	1	4	6
Two	No	4	2	1	1
Two	No	3	2	2	1
Two	No	7	2	3	1
Two	No	6	2	4	1
Two	No	3	2	1	2
Two	No	5	2	2	2
Two	No	5	2	3	2
Two	No	4	2	4	2
Two	No	2	2	1	3
Two	No	0	2	2	3
Two	No	10	2	3	3
Two	No	3	2	4	3
Four	No	7	2	1	4
Four	No	22	2	2	4
Four	No	22	2	3	4
Four	No	8	2	4	4
Four	No	19	2	1	5
Four	No	11	2	2	5
Four	No	16	2	3	5
Four	No	13	2	4	5
Four	No	5	2	1	6
Four	No	7	2	2	6
Four	No	5	2	3	6
Four	No	17	2	4	6
Two	No	4	3	1	1
Two	No	0	3	2	1
Two	No	5	3	3	1
Two	No	6	3	4	1
Two	No	0	3	1	2
Two	No	4	3	2	2
Two	No	9	3	3	2
Two	No	0	3	4	2
Two	No	7	3	1	3
Two	No	6	3	2	3
Two	No	0	3	3	3
Two	No	8	3	4	3
Four	No	3	3	1	4
Four	No	8	3	2	4
Four	No	12	3	3	4
Four	No	19	3	4	4
Four	No	14	3	1	5
Four	No	1	3	2	5
Four	No	15	3	3	5
Four	No	5	3	4	5
Four	No	12	3	1	6
Four	No	13	3	2	6
Four	No	32	3	3	6
Four	No	11	3	4	6
Two	No	7	4	1	1
Two	No	1	4	2	1
Two	No	5	4	3	1
Two	No	2	4	4	1
Two	No	0	4	1	2
Two	No	3	4	2	2
Two	No	1	4	3	2
Two	No	3	4	4	2
Two	No	2	4	1	3
Two	No	2	4	2	3
Two	No	2	4	3	3
Two	No	4	4	4	3
Four	No	11	4	1	4
Four	No	7	4	2	4
Four	No	19	4	3	4
Four	No	7	4	4	4
Four	No	0	4	1	5
Four	No	3	4	2	5
Four	No	8	4	3	5
Four	No	1	4	4	5
Four	No	9	4	1	6
Four	No	9	4	2	6
Four	No	9	4	3	6
Four	No	10	4	4	6
Two	No	11	5	1	1
Two	No	2	5	2	1
Two	No	2	5	3	1
Two	No	3	5	4	1
Two	No	15	5	1	2
Two	No	2	5	2	2
Two	No	2	5	3	2
Two	No	0	5	4	2
Two	No	1	5	1	3
Two	No	8	5	2	3
Two	No	3	5	3	3
Two	No	0	5	4	3
Four	No	1	5	1	4
Four	No	10	5	2	4
Four	No	9	5	3	4
Four	No	0	5	4	4
Four	No	2	5	1	5
Four	No	11	5	2	5
Four	No	3	5	3	5
Four	No	6	5	4	5
Four	No	9	5	1	6
Four	No	23	5	2	6
Four	No	8	5	3	6
Four	No	7	5	4	6
Two	No	3	6	1	1
Two	No	7	6	2	1
Two	No	4	6	3	1
Two	No	7	6	4	1
Two	No	7	6	1	2
Two	No	0	6	2	2
Two	No	10	6	3	2
Two	No	1	6	4	2
Two	No	5	6	1	3
Two	No	8	6	2	3
Two	No	14	6	3	3
Two	No	18	6	4	3
Four	No	17	6	1	4
Four	No	11	6	2	4
Four	No	5	6	3	4
Four	No	1	6	4	4
Four	No	4	6	1	5
Four	No	63	6	2	5
Four	No	26	6	3	5
Four	No	3	6	4	5
Four	No	19	6	1	6
Four	No	20	6	2	6
Four	No	4	6	3	6
Four	No	8	6	4	6
Eight	No	123	7	1	1
Eight	No	84	7	2	1
Eight	No	130	7	3	1
Eight	No	56	7	4	1
Eight	No	91	7	1	2
Eight	No	36	7	2	2
Eight	No	42	7	3	2
Eight	No	109	7	4	2
Eight	No	172	7	1	3
Eight	No	159	7	2	3
Eight	No	124	7	3	3
Eight	No	82	7	4	3
Eight	No	85	7	1	4
Eight	No	121	7	2	4
Eight	No	117	7	3	4
Eight	No	108	7	4	4
Eight	No	128	7	1	5
Eight	No	144	7	2	5
Eight	No	75	7	3	5
Eight	No	88	7	4	5
Eight	No	273	8	1	1
Eight	No	136	8	2	1
Eight	No	26	8	3	1
Eight	No	97	8	4	1
Eight	No	129	8	1	2
Eight	No	86	8	2	2
Eight	No	116	8	3	2
Eight	No	62	8	4	2
Eight	No	79	8	1	3
Eight	No	108	8	2	3
Eight	No	68	8	3	3
Eight	No	91	8	4	3
Eight	No	73	8	1	4
Eight	No	98	8	2	4
Eight	No	79	8	3	4
Eight	No	90	8	4	4
Eight	No	87	8	1	5
Eight	No	119	8	2	5
Eight	No	63	8	3	5
Eight	No	90	8	4	5
Eight	No	132	9	1	1
Eight	No	80	9	2	1
Eight	No	23	9	3	1
Eight	No	104	9	4	1
Eight	No	124	9	1	2
Eight	No	108	9	2	2
Eight	No	108	9	3	2
Eight	No	38	9	4	2
Eight	No	114	9	1	3
Eight	No	86	9	2	3
Eight	No	37	9	3	3
Eight	No	26	9	4	3
Eight	No	60	9	1	4
Eight	No	43	9	2	4
Eight	No	70	9	3	4
Eight	No	85	9	4	4
Eight	No	150	9	1	5
Eight	No	63	9	2	5
Eight	No	25	9	3	5
Eight	No	51	9	4	5
Eight	No	110	10	1	1
Eight	No	94	10	2	1
Eight	No	40	10	3	1
Eight	No	55	10	4	1
Eight	No	106	10	1	2
Eight	No	73	10	2	2
Eight	No	64	10	3	2
Eight	No	35	10	4	2
Eight	No	78	10	1	3
Eight	No	78	10	2	3
Eight	No	107	10	3	3
Eight	No	23	10	4	3
Eight	No	59	10	1	4
Eight	No	40	10	2	4
Eight	No	61	10	3	4
Eight	No	24	10	4	4
Eight	No	41	10	1	5
Eight	No	48	10	2	5
Eight	No	61	10	3	5
Eight	No	15	10	4	5
Eight	No	103	11	1	1
Eight	No	45	11	2	1
Eight	No	17	11	3	1
Eight	No	67	11	4	1
Eight	No	107	11	1	2
Eight	No	137	11	2	2
Eight	No	47	11	3	2
Eight	No	113	11	4	2
Eight	No	121	11	1	3
Eight	No	91	11	2	3
Eight	No	46	11	3	3
Eight	No	74	11	4	3
Eight	No	67	11	1	4
Eight	No	14	11	2	4
Eight	No	22	11	3	4
Eight	No	41	11	4	4
Eight	No	66	11	1	5
Eight	No	45	11	2	5
Eight	No	24	11	3	5
Eight	No	27	11	4	5
Eight	No	73	12	1	1
Eight	No	75	12	2	1
Eight	No	21	12	3	1
Eight	No	7	12	4	1
Eight	No	75	12	1	2
Eight	No	99	12	2	2
Eight	No	32	12	3	2
Eight	No	56	12	4	2
Eight	No	104	12	1	3
Eight	No	19	12	2	3
Eight	No	15	12	3	3
Eight	No	21	12	4	3
Eight	No	54	12	1	4
Eight	No	46	12	2	4
Eight	No	38	12	3	4
Eight	No	46	12	4	4
Eight	No	35	12	1	5
Eight	No	18	12	2	5
Eight	No	28	12	3	5
Eight	No	48	12	4	5
Two	No	4	13	1	1
Two	No	0	13	2	1
Two	No	0	13	3	1
Two	No	1	13	4	1
Two	No	0	13	1	2
Two	No	1	13	2	2
Two	No	2	13	3	2
Two	No	1	13	4	2
Two	No	0	13	1	3
Two	No	2	13	2	3
Two	No	1	13	3	3
Two	No	0	13	4	3
Four	No	3	13	1	4
Four	No	2	13	2	4
Four	No	14	13	3	4
Four	No	16	13	4	4
Four	No	19	13	1	5
Four	No	15	13	2	5
Four	No	6	13	3	5
Four	No	14	13	4	5
Four	No	13	13	1	6
Four	No	74	13	2	6
Four	No	56	13	3	6
Four	No	35	13	4	6
Two	No	1	14	1	1
Two	No	0	14	2	1
Two	No	4	14	3	1
Two	No	2	14	4	1
Two	No	6	14	1	2
Two	No	1	14	2	2
Two	No	3	14	3	2
Two	No	12	14	4	2
Two	No	8	14	1	3
Two	No	1	14	2	3
Two	No	0	14	3	3
Two	No	1	14	4	3
Four	No	9	14	1	4
Four	No	5	14	2	4
Four	No	7	14	3	4
Four	No	9	14	4	4
Four	No	7	14	1	5
Four	No	35	14	2	5
Four	No	36	14	3	5
Four	No	20	14	4	5
Four	No	62	14	1	6
Four	No	31	14	2	6
Four	No	9	14	3	6
Four	No	5	14	4	6
Two	Yes	0	15	1	1
Two	Yes	3	15	2	1
Two	Yes	3	15	3	1
Two	Yes	0	15	4	1
Two	Yes	0	15	1	2
Two	Yes	1	15	2	2
Two	Yes	7	15	3	2
Two	Yes	20	15	4	2
Two	Yes	0	15	1	3
Two	Yes	6	15	2	3
Two	Yes	4	15	3	3
Two	Yes	3	15	4	3
Four	Yes	5	15	1	4
Four	Yes	14	15	2	4
Four	Yes	6	15	3	4
Four	Yes	4	15	4	4
Four	Yes	17	15	1	5
Four	Yes	40	15	2	5
Four	Yes	21	15	3	5
Four	Yes	53	15	4	5
Four	Yes	29	15	1	6
Four	Yes	14	15	2	6
Four	Yes	13	15	3	6
Four	Yes	7	15	4	6
Two	Yes	2	16	1	1
Two	Yes	1	16	2	1
Two	Yes	1	16	3	1
Two	Yes	2	16	4	1
Two	Yes	5	16	1	2
Two	Yes	2	16	2	2
Two	Yes	3	16	3	2
Two	Yes	3	16	4	2
Two	Yes	5	16	1	3
Two	Yes	1	16	2	3
Two	Yes	1	16	3	3
Two	Yes	2	16	4	3
Four	Yes	5	16	1	4
Four	Yes	23	16	2	4
Four	Yes	12	16	3	4
Four	Yes	19	16	4	4
Four	Yes	49	16	1	5
Four	Yes	20	16	2	5
Four	Yes	14	16	3	5
Four	Yes	4	16	4	5
Four	Yes	24	16	1	6
Four	Yes	7	16	2	6
Four	Yes	8	16	3	6
Four	Yes	26	16	4	6
Two	Yes	8	17	1	1
Two	Yes	5	17	2	1
Two	Yes	0	17	3	1
Two	Yes	3	17	4	1
Two	Yes	4	17	1	2
Two	Yes	0	17	2	2
Two	Yes	0	17	3	2
Two	Yes	13	17	4	2
Two	Yes	3	17	1	3
Two	Yes	1	17	2	3
Two	Yes	2	17	3	3
Two	Yes	1	17	4	3
Four	Yes	26	17	1	4
Four	Yes	14	17	2	4
Four	Yes	17	17	3	4
Four	Yes	7	17	4	4
Four	Yes	10	17	1	5
Four	Yes	20	17	2	5
Four	Yes	15	17	3	5
Four	Yes	1	17	4	5
Four	Yes	15	17	1	6
Four	Yes	12	17	2	6
Four	Yes	2	17	3	6
Four	Yes	3	17	4	6
Two	Yes	0	18	1	1
Two	Yes	0	18	2	1
Two	Yes	0	18	3	1
Two	Yes	0	18	4	1
Two	Yes	0	18	1	2
Two	Yes	2	18	2	2
Two	Yes	3	18	3	2
Two	Yes	0	18	4	2
Two	Yes	0	18	1	3
Two	Yes	10	18	2	3
Two	Yes	0	18	3	3
Two	Yes	1	18	4	3
Four	Yes	14	18	1	4
Four	Yes	32	18	2	4
Four	Yes	4	18	3	4
Four	Yes	8	18	4	4
Four	Yes	12	18	1	5
Four	Yes	4	18	2	5
Four	Yes	1	18	3	5
Four	Yes	2	18	4	5
Four	Yes	23	18	1	6
Four	Yes	6	18	2	6
Four	Yes	7	18	3	6
Four	Yes	1	18	4	6
Eight	Yes	29	19	1	1
Eight	Yes	25	19	2	1
Eight	Yes	23	19	3	1
Eight	Yes	16	19	4	1
Eight	Yes	17	19	1	2
Eight	Yes	15	19	2	2
Eight	Yes	36	19	3	2
Eight	Yes	64	19	4	2
Eight	Yes	58	19	1	3
Eight	Yes	24	19	2	3
Eight	Yes	44	19	3	3
Eight	Yes	31	19	4	3
Eight	Yes	35	19	1	4
Eight	Yes	49	19	2	4
Eight	Yes	24	19	3	4
Eight	Yes	12	19	4	4
Eight	Yes	40	19	1	5
Eight	Yes	102	19	2	5
Eight	Yes	90	19	3	5
Eight	Yes	29	19	4	5
Eight	Yes	22	20	1	1
Eight	Yes	47	20	2	1
Eight	Yes	20	20	3	1
Eight	Yes	16	20	4	1
Eight	Yes	46	20	1	2
Eight	Yes	44	20	2	2
Eight	Yes	16	20	3	2
Eight	Yes	23	20	4	2
Eight	Yes	20	20	1	3
Eight	Yes	16	20	2	3
Eight	Yes	22	20	3	3
Eight	Yes	23	20	4	3
Eight	Yes	15	20	1	4
Eight	Yes	25	20	2	4
Eight	Yes	56	20	3	4
Eight	Yes	80	20	4	4
Eight	Yes	14	20	1	5
Eight	Yes	55	20	2	5
Eight	Yes	27	20	3	5
Eight	Yes	41	20	4	5
Eight	Yes	49	21	1	1
Eight	Yes	13	21	2	1
Eight	Yes	26	21	3	1
Eight	Yes	41	21	4	1
Eight	Yes	43	21	1	2
Eight	Yes	66	21	2	2
Eight	Yes	7	21	3	2
Eight	Yes	13	21	4	2
Eight	Yes	18	21	1	3
Eight	Yes	6	21	2	3
Eight	Yes	16	21	3	3
Eight	Yes	73	21	4	3
Eight	Yes	19	21	1	4
Eight	Yes	20	21	2	4
Eight	Yes	36	21	3	4
Eight	Yes	40	21	4	4
Eight	Yes	29	21	1	5
Eight	Yes	30	21	2	5
Eight	Yes	7	21	3	5
Eight	Yes	37	21	4	5
Eight	Yes	5	22	1	1
Eight	Yes	6	22	2	1
Eight	Yes	8	22	3	1
Eight	Yes	2	22	4	1
Eight	Yes	17	22	1	2
Eight	Yes	5	22	2	2
Eight	Yes	7	22	3	2
Eight	Yes	14	22	4	2
Eight	Yes	40	22	1	3
Eight	Yes	24	22	2	3
Eight	Yes	18	22	3	3
Eight	Yes	10	22	4	3
Eight	Yes	22	22	1	4
Eight	Yes	31	22	2	4
Eight	Yes	52	22	3	4
Eight	Yes	11	22	4	4
Eight	Yes	36	22	1	5
Eight	Yes	28	22	2	5
Eight	Yes	16	22	3	5
Eight	Yes	27	22	4	5
Eight	Yes	6	23	1	1
Eight	Yes	16	23	2	1
Eight	Yes	17	23	3	1
Eight	Yes	10	23	4	1
Eight	Yes	13	23	1	2
Eight	Yes	39	23	2	2
Eight	Yes	32	23	3	2
Eight	Yes	7	23	4	2
Eight	Yes	5	23	1	3
Eight	Yes	12	23	2	3
Eight	Yes	14	23	3	3
Eight	Yes	6	23	4	3
Eight	Yes	4	23	1	4
Eight	Yes	1	23	2	4
Eight	Yes	9	23	3	4
Eight	Yes	3	23	4	4
Eight	Yes	46	23	1	5
Eight	Yes	17	23	2	5
Eight	Yes	9	23	3	5
Eight	Yes	9	23	4	5
Eight	Yes	10	24	1	1
Eight	Yes	42	24	2	1
Eight	Yes	17	24	3	1
Eight	Yes	76	24	4	1
Eight	Yes	13	24	1	2
Eight	Yes	37	24	2	2
Eight	Yes	8	24	3	2
Eight	Yes	19	24	4	2
Eight	Yes	10	24	1	3
Eight	Yes	9	24	2	3
Eight	Yes	6	24	3	3
Eight	Yes	9	24	4	3
Eight	Yes	12	24	1	4
Eight	Yes	18	24	2	4
Eight	Yes	5	24	3	4
Eight	Yes	19	24	4	4
Eight	Yes	34	24	1	5
Eight	Yes	14	24	2	5
Eight	Yes	12	24	3	5
Eight	Yes	8	24	4	5
Two	No	4	25	1	1
Two	No	0	25	2	1
Two	No	0	25	3	1
Two	No	0	25	4	1
Two	No	3	25	1	2
Two	No	7	25	2	2
Two	No	15	25	3	2
Two	No	29	25	4	2
Two	No	9	25	1	3
Two	No	6	25	2	3
Two	No	9	25	3	3
Two	No	3	25	4	3
Four	No	36	25	1	4
Four	No	38	25	2	4
Four	No	63	25	3	4
Four	No	46	25	4	4
Four	No	23	25	1	5
Four	No	18	25	2	5
Four	No	24	25	3	5
Four	No	13	25	4	5
Four	No	15	25	1	6
Four	No	13	25	2	6
Four	No	23	25	3	6
Four	No	22	25	4	6
Two	Yes	3	26	1	1
Two	Yes	4	26	2	1
Two	Yes	0	26	3	1
Two	Yes	3	26	4	1
Two	Yes	5	26	1	2
Two	Yes	29	26	2	2
Two	Yes	0	26	3	2
Two	Yes	9	26	4	2
Two	Yes	8	26	1	3
Two	Yes	1	26	2	3
Two	Yes	10	26	3	3
Two	Yes	9	26	4	3
Four	Yes	33	26	1	4
Four	Yes	7	26	2	4
Four	Yes	19	26	3	4
Four	Yes	21	26	4	4
Four	Yes	15	26	1	5
Four	Yes	4	26	2	5
Four	Yes	22	26	3	5
Four	Yes	2	26	4	5
Four	Yes	36	26	1	6
Four	Yes	23	26	2	6
Four	Yes	7	26	3	6
Four	Yes	3	26	4	6
Two	Yes	2	27	1	1
Two	Yes	3	27	2	1
Two	Yes	10	27	3	1
Two	Yes	1	27	4	1
Two	Yes	20	27	1	2
Two	Yes	12	27	2	2
Two	Yes	1	27	3	2
Two	Yes	4	27	4	2
Two	Yes	5	27	1	3
Two	Yes	0	27	2	3
Two	Yes	1	27	3	3
Two	Yes	5	27	4	3
Four	Yes	15	27	1	4
Four	Yes	13	27	2	4
Four	Yes	37	27	3	4
Four	Yes	1	27	4	4
Four	Yes	2	27	1	5
Four	Yes	1	27	2	5
Four	Yes	4	27	3	5
Four	Yes	4	27	4	5
Four	Yes	29	27	1	6
Four	Yes	21	27	2	6
Four	Yes	20	27	3	6
Four	Yes	16	27	4	6
Two	Yes	3	28	1	1
Two	Yes	0	28	2	1
Two	Yes	0	28	3	1
Two	Yes	0	28	4	1
Two	Yes	24	28	1	2
Two	Yes	33	28	2	2
Two	Yes	0	28	3	2
Two	Yes	0	28	4	2
Two	Yes	0	28	1	3
Two	Yes	4	28	2	3
Two	Yes	0	28	3	3
Two	Yes	1	28	4	3
Four	Yes	15	28	1	4
Four	Yes	9	28	2	4
Four	Yes	4	28	3	4
Four	Yes	7	28	4	4
Four	Yes	0	28	1	5
Four	Yes	0	28	2	5
Four	Yes	5	28	3	5
Four	Yes	3	28	4	5
Four	Yes	6	28	1	6
Four	Yes	2	28	2	6
Four	Yes	12	28	3	6
Four	Yes	14	28	4	6
Two	Yes	2	29	1	1
Two	Yes	0	29	2	1
Two	Yes	4	29	3	1
Two	Yes	0	29	4	1
Two	Yes	4	29	1	2
Two	Yes	3	29	2	2
Two	Yes	4	29	3	2
Two	Yes	8	29	4	2
Two	Yes	0	29	1	3
Two	Yes	2	29	2	3
Two	Yes	2	29	3	3
Two	Yes	0	29	4	3
Four	Yes	1	29	1	4
Four	Yes	1	29	2	4
Four	Yes	2	29	3	4
Four	Yes	6	29	4	4
Four	Yes	4	29	1	5
Four	Yes	9	29	2	5
Four	Yes	4	29	3	5
Four	Yes	0	29	4	5
Four	Yes	13	29	1	6
Four	Yes	19	29	2	6
Four	Yes	3	29	3	6
Four	Yes	1	29	4	6
Two	Yes	0	30	1	1
Two	Yes	0	30	2	1
Two	Yes	2	30	3	1
Two	Yes	0	30	4	1
Two	Yes	1	30	1	2
Two	Yes	7	30	2	2
Two	Yes	0	30	3	2
Two	Yes	0	30	4	2
Two	Yes	0	30	1	3
Two	Yes	0	30	2	3
Two	Yes	2	30	3	3
Two	Yes	0	30	4	3
Four	Yes	1	30	1	4
Four	Yes	1	30	2	4
Four	Yes	20	30	3	4
Four	Yes	4	30	4	4
Four	Yes	2	30	1	5
Four	Yes	3	30	2	5
Four	Yes	2	30	3	5
Four	Yes	0	30	4	5
Four	Yes	6	30	1	6
Four	Yes	7	30	2	6
Four	Yes	0	30	3	6
Four	Yes	12	30	4	6
