# Supplementary material for: Host density and habitat structure influence host contact rates and Batrachochytrium salamandrivorans transmission
Source: Sci Rep. 2020 Mar 27;10:5584. doi: 10.1038/s41598-020-62351-x (PMC7101388; doi:10.1038/s41598-020-62351-x)
Supplement: Supplementary file 2 — Supplementary information2 [file 41598_2020_62351_MOESM2_ESM.zip › Repository_Files/NonLinFit.m]

function [xsol,Rsq] = NonLinFit(UpperBounds,total_contacts)
%Parameter vector we are approximating:
% z = [ tau, rho, gamma, eta, delta, K_1, r, k] 

% clear all;
% close all;

LowerBounds=[0 0]';
% UpperBounds = [500 500]';

xstart=.5*(LowerBounds+UpperBounds)'; %start in the middle
% xstart=10*zeros(2,1);
%xstart=[19;10];

problem = createOptimProblem('fmincon','x0',xstart,'objective',@(x)objfun(x,total_contacts)...
,'lb',LowerBounds,'ub',UpperBounds);%,'Aineq',A,'bineq',b)%,'Aeq',Aeq,'beq',beq);

problem.options = optimoptions(problem.options,'MaxFunEvals',9999,'MaxIter',9999);%,'TolFun',0,'TolCon',0)
%problem.options = optimoptions(problem.options,'MaxFunEvals',inf,'MaxIter',inf,'TolFun',1e-10,'TolCon',0,'TolX',0,'MaxFunEvals',999999)

numstartpoints=500; 

 ms=MultiStart('Display','iter');    %defines a multistart problem

[xsol,fval,exitflag,output,manymins]=run(ms,problem,numstartpoints);  %runs the multistart 
%problem  with "k" instances. It uses start values specified by xstart
%as well as a uniform mesh from the lower bounds to upper bounds.

%from "run" literature: MultiStart generates k - 1 start points using the same
%algorithm as list for a RandomStartPointSet object. MultiStart also uses 
%the x0 point from the problem structure.

%"run" refers to "points". From points literature: A k-by-n matrix. 
%The number of rows k is the number of start points that RandSet specifies.
% The number of columns n is the dimension of the start points. n is equal to
% the number of elements in the x0 field in problem. The MultiStart algorithm 
% uses each row of points as an initial point in an optimization.
%i chose to use "manymins" instead of "solutions" because it allows me to
%more easily list solutions in a matrix when there are numerous runs (100
%for example)


%run optimization solver
%[p,fval, eflag, output]=fmincon(problem);

% the following takes solutions from manymins and makes a matrix out of them
global BUParametersS

for i=1:length(manymins)
    BUParametersS(i,:)=manymins(i).X;
end

for i=1:length(manymins)
    fval(i)=manymins(i).Fval;
end
fval=fval';

for i=1:length(manymins)
    EF(i)=manymins(i).Exitflag;
end
EF=EF';

beep on;
beep
beep
beep
beep
beep
beep

% plot best fit curve and data points
x1 = linspace(0,300,100);
y1 = xsol(1)*x1./(xsol(2)+x1);

density = [2,4,8,133]; % newt densities
% plants out total_contacts
% total_contacts = [5;15;75;7466]; % total number of contacts at different newt densities

% plants in total_contacts, note for the total number of contacts
% corresponding to a newt density of 133, we used the following projections 2000, 3000 and 4000.
% total_contacts = [3.7,14.3,69.7,7466]; % total number of contacts at different newt densities
y = total_contacts./density; % Number of contacts per newt

h1 = figure;
plot(x1,y1,'k','LineWidth',2)
hold on;
plot(density,y,'o')

title('{\bf Best Fit Curve:} $y=\frac{cN}{K+N}$','interpreter','latex')
legend('Curve','Data','Location','NorthWest')
xlabel('Newt Density')
ylabel('Per Capita Contacts per Hour')
set(findall(h1, '-property', 'FontSize'), 'FontSize', 16, 'fontWeight', 'bold')


% compute R^2
yCalc = xsol(1)*density./(xsol(2)+density);
%Rsq = 1 - sum((y - yCalc).^2)/sum((y - mean(y)).^2);
Rsq =  sum((y - yCalc).^2);

fprintf('c= %f , K= %f , and R-squared = %f \n',xsol(1),xsol(2),Rsq)
