# Supplementary material for: Host density and habitat structure influence host contact rates and Batrachochytrium salamandrivorans transmission
Source: Sci Rep. 2020 Mar 27;10:5584. doi: 10.1038/s41598-020-62351-x (PMC7101388; doi:10.1038/s41598-020-62351-x)
Supplement: Supplementary file 2 — Supplementary information2 [file 41598_2020_62351_MOESM2_ESM.zip › Repository_Files/objfun.m]

function value = objfun(z,total_contacts)


density = [2,4,8,133]; % newt densities
% plants out total_contacts
% total_contacts = [5;15;75;7466]; % total number of contacts at different newt densities

% plants in total_contacts, note for the total number of contacts
% corresponding to a newt density of 133, we used the following projections 2000, 3000 and 4000.
% total_contacts = [3.7,14.3,69.7,7466]; % total number of contacts at different newt densities

y = total_contacts./density; % Number of contacts per newt

% define overdetermined system Az=b
% matrix A
%A=[density -y]

% residual:  Difference between Data and Model

diff2 = z(1)*density./(z(2)+density)-y;

 %new cases, deaths, recovered, diff
value =  norm(diff2,2)^2;
