# Supplementary material for: Host density and habitat structure influence host contact rates and Batrachochytrium salamandrivorans transmission
Source: Sci Rep. 2020 Mar 27;10:5584. doi: 10.1038/s41598-020-62351-x (PMC7101388; doi:10.1038/s41598-020-62351-x)
Supplement: Supplementary file 2 — Supplementary information2 [file 41598_2020_62351_MOESM2_ESM.zip › Repository_Files/ContactLocation.csv]

contactreplicate	head	tail	ventrum	legs	dorsum	total
1	19	10	3	20	3	55
2	42	31	13	31	23	140
3	4	17	2	12	1	36
4	10	30	9	20	1	70
5	10	8	4	10	3	35
6	36	50	12	33	9	140
7	44	46	25	80	9	204
8	37	47	19	31	8	142
9	58	100	29	54	18	259
10	62	124	35	75	14	310
11	14	12	8	5	4	43
12	5	4	1	3	0	13
13	13	32	8	24	2	79
14	15	12	4	6	0	37
15	12	6	3	14	1	36
16	40	26	13	49	4	132
17	28	7	9	16	7	67
18	49	27	12	38	8	134
19	20	52	4	17	5	98
20	37	43	22	30	23	155
21	7	13	4	3	0	27
22	21	39	8	21	14	103
23	34	3	2	19	4	62
24	3	48	4	17	4	76
25	12	40	3	12	1	68
26	46	22	13	26	1	108
27	35	40	12	42	4	133
28	35	92	13	44	9	193
29	25	26	3	1	2	57
30	9	6	1	5	1	22
